# Supplementary material for: Mitochondrial Dysfunction and Its Potential Molecular Interplay in Hypermobile Ehlers–Danlos Syndrome: A Scoping Review Bridging Cellular Energetics and Genetic Pathways
Source: Curr Issues Mol Biol. 2025 Feb 19;47(2):134. doi: 10.3390/cimb47020134 (PMC11854588; doi:10.3390/cimb47020134)
Supplement: Supplementary file 1 [file cimb-47-00134-s001.zip]

Archive with 1 entries (1 files):
- cimb-3442233-supplementary.pdf
